# Supplementary material for: Quantitative Risk Assessment for the Introduction of Bovine Leukemia Virus-Infected Cattle Using a Cattle Movement Network Analysis
Source: Pathogens. 2020 Oct 28;9(11):903. doi: 10.3390/pathogens9110903 (PMC7693104; doi:10.3390/pathogens9110903)
Supplement: Supplementary file 1 [file pathogens-09-00903-s001.zip]

Archive with 2 entries (2 files):
- Supplementary dataset.xlsx
- Supplementary figures.pdf
